# Supplementary material for: Anaerobic Fungal Mevalonate Pathway Genomic Biases Lead to Heterologous Toxicity Underpredicted by Codon Adaptation Indices
Source: Microorganisms. 2021 Sep 18;9(9):1986. doi: 10.3390/microorganisms9091986 (PMC8468974; doi:10.3390/microorganisms9091986)
Supplement: Supplementary file 1 [file microorganisms-09-01986-s001.zip]

Archive with 1 entries (1 files):
- microorganisms-1379661-supplementary.pdf
